# Supplementary material for: First detection of a plasmid-encoded New-Delhi metallo-beta-lactamase-1 (NDM-1) producing Acinetobacter baumannii using whole genome sequencing, isolated in a clinical setting in Benin
Source: Ann Clin Microbiol Antimicrob. 2021 Jan 6;20:5. doi: 10.1186/s12941-020-00411-w (PMC7789245; doi:10.1186/s12941-020-00411-w)
Supplement: Supplementary file 1 — Additional file 1. Alignment results for all detected antimicrobial resistance gene (NCBI-AMR). [file 12941_2020_411_MOESM1_ESM.tsv]

Locus	Length	% Covered	Mismatches	Uncertainty	Divergence (%)	Depth	Gene	Accession
VFG018574	720	97.22	20holes	edge0.0	0.00	7.61	set34	-
VFG004678	720	100.00	1snp	-	0.14	9.67	splD	-
VFG004684	720	90.00	72holes	edge2.0	0.00	6.23	splC	-
VFG001287	873	100.00	-	depth4.76	0.00	4.76	icaB	-
VFG004885	678	60.62	267holes	edge0.0	0.00	6.45	set40	-
VFG002421	1314	93.08	9snp91holes	edge0.0	0.74	5.94	sbi	-
VFG043589	6786	100.00	2snp	-	0.03	14.24	sraP	-
VFG001314	1530	100.00	6snp	-	0.39	7.25	aur	-
VFG004708	330	100.00	-	edge2.0	0.00	7.59	sspC	-
VFG002407	243	100.00	-	depth4.324	0.00	4.32	esaB	-
VFG018113	3030	87.56	377holes	edge2.0	0.00	6.80	esaA	-
VFG017220	2034	99.95	2snp1holes	edge2.0	0.10	11.23	fnbB	-
VFG018169	315	100.00	-	edge2.0	0.00	7.51	esxB	-
VFG017242	21096	98.82	3snp249holes	edge0.0	0.01	9.52	ebh	-
VFG017218	2226	99.78	3snp5holes	-	0.14	10.80	fnbA	-
VFG044255	1011	100.00	-	-	0.00	11.73	sbnB	-
VFG004634	2622	87.87	101snp2indel316holes	-	4.38	49.69	clfB	-
VFG018607	1515	100.00	1snp	edge2.0	0.07	19.93	spa	-
VFG004719	1182	92.72	86holes	edge2.0	0.00	6.18	sspB	-
VFG043451	1023	100.00	-	edge2.0	0.00	4.33	emp	-
VFG005107	888	100.00	-	edge1.0	0.00	5.56	cap5N	-
VFG004876	948	95.99	38holes	edge0.0	0.00	6.70	eta	-
VFG004889	927	100.00	-	edge2.0	0.00	6.90	set38	-
VFG004753	2073	98.94	22holes	edge0.0	0.00	10.78	geh	-
VFG044261	1203	100.00	-	-	0.00	10.63	sbnH	-
VFG044268	969	92.67	71holes	edge0.0	0.00	6.92	isdF	-
VFG044271	969	100.00	-	edge2.0	0.00	7.35	htsC	-
VFG044014	1056	70.08	316holes	edge0.0	0.00	6.08	SAUSA300_1975	-
VFG002405	294	100.00	-	-	0.00	9.35	esxA	-
VFG004621	2973	64.25	83snp1063holes	edge2.0	4.35	13.43	fnbA	-
VFG044260	780	100.00	-	-	0.00	10.56	sbnG	-
VFG004992	729	93.42	48holes	edge0.0	0.00	4.73	selk	-
VFG044253	993	100.00	-	-	0.00	5.99	sirA	-
VFG004973	729	84.09	116holes	edge2.0	0.00	3.78	selq	-
VFG044276	1194	98.16	22holes	-	0.00	5.52	sfaA	-
VFG004567	2055	90.71	30snp2indel190holes	edge0.0	1.61	5.68	map	-
VFG018630	1116	98.92	12holes	-	0.00	9.17	cap5F	-
VFG004887	699	100.00	-	-	0.00	7.68	set39	-
VFG004892	696	77.59	6snp156holes	-	1.11	5.73	set35	-
VFG005096	558	85.48	81holes	edge0.0	0.00	4.20	cap5M	-
VFG004504	28608	97.70	36snp659holes	edge1.0	0.13	9.21	ebh	-
VFG044272	1032	100.00	-	edge2.0	0.00	8.64	htsB	-
VFG017224	3948	99.67	28snp1indel12holes	edge2.0	0.71	96.01	sdrD	-
VFG004899	681	93.54	1snp44holes	edge0.0	0.16	9.36	set30	-
VFG018166	4440	96.96	135holes	edge2.0	0.00	9.90	essC	-
VFG043452	1005	97.02	30holes	-	0.00	8.79	SACOL0507	-
VFG004822	930	88.28	109holes	edge0.0	0.00	3.72	hlgA	-
VFG004741	2424	100.00	-	edge2.0	0.00	5.36	hysA	-
VFG004787	492	88.01	59holes	edge0.0	0.00	5.99	sak	-
VFG044256	1755	100.00	-	edge2.0	0.00	10.74	sbnC	-
VFG044254	981	100.00	-	edge2.0	0.00	11.77	sbnA	-
VFG044269	735	95.37	34holes	depth4.571	0.00	4.57	srtB	-
VFG001317	1938	98.97	20holes	-	0.00	7.97	isdB	-
VFG004891	696	100.00	-	-	0.00	5.42	set36	-
VFG004890	699	100.00	-	edge2.0	0.00	5.97	set37	-
VFG018156	393	100.00	-	edge2.0	0.00	5.00	esaC	-
VFG004615	2886	62.06	65snp3indel1092holes	edge2.0	3.62	11.66	fnbB	-
VFG044275	1758	100.00	-	edge2.0	0.00	6.87	sfaB	-
VFG005118	1263	100.00	-	edge1.0	0.00	9.17	cap5O	-
VFG004606	2721	71.63	94snp772holes	edge0.0	4.82	144.24	sdrC	-
VFG002967	1029	100.00	-	edge2.0	0.00	4.85	cap5E	-
VFG018628	855	99.77	2holes	edge2.0	0.00	8.79	cap5D	-
VFG001286	306	100.00	-	edge2.0	0.00	8.96	icaD	-
VFG002422	450	79.11	94holes	edge0.0	0.00	1.66	chp	-
VFG043588	3732	98.66	30snp1indel49holes	edge0.0	0.81	15.60	sasG	-
VFG005030	1125	100.00	1snp	-	0.09	13.17	cap5G	-
VFG004543	1239	100.00	-	edge1.0	0.00	10.60	icaA	-
VFG044266	1077	93.31	72holes	edge0.0	0.00	4.34	isdD	-
VFG004842	960	77.81	213holes	edge0.0	0.00	6.54	hly/hla	-
VFG044257	1257	100.00	1snp	-	0.08	11.28	sbnD	-
VFG004469	669	70.40	198holes	edge0.0	0.00	6.83	cap5A	-
VFG005127	1176	98.30	20holes	edge0.0	0.00	8.29	cap5P	-
VFG004572	1461	100.00	-	-	0.00	8.60	ebp	-
VFG001277	939	73.69	1snp247holes	edge0.0	0.14	4.62	lukS-PV	-
VFG004778	1011	100.00	-	edge2.0	0.00	5.69	sspA	-
VFG044013	1017	91.05	91holes	edge1.0	0.00	5.61	SAUSA300_1974	-
VFG001798	993	98.79	12holes	edge0.0	0.00	5.29	hlb	-
VFG004503	5751	92.71	152snp4indel418holes	edge1.0	2.85	6.15	ebh	-
VFG004482	3771	100.00	-	edge1.0	0.00	8.47	atl	-
VFG001318	1053	98.77	13holes	edge0.0	0.00	5.52	isdA	-
VFG018130	1335	83.30	223holes	edge2.0	0.00	4.52	essB	-
VFG005063	1167	88.09	139holes	edge0.0	0.00	3.86	cap5J	-
VFG004855	906	93.05	63holes	edge0.0	0.00	6.80	lukE	-
VFG005041	627	96.97	19holes	-	0.00	6.38	cap5H	-
VFG018118	459	100.00	-	-	0.00	8.48	essA	-
VFG004804	978	100.00	-	edge1.0	0.00	7.03	hlgB	-
VFG005085	1206	100.00	1snp	edge2.0	0.08	9.36	cap5L	-
VFG044262	765	100.00	-	-	0.00	8.32	sbnI	-
VFG044252	996	100.00	-	-	0.00	9.39	sirB	-
VFG004693	723	91.84	59holes	-	0.00	5.41	splB	-
VFG004673	717	97.91	11snp15holes	-	1.57	8.94	splE	-
VFG004701	708	80.93	135holes	edge2.0	0.00	3.24	splA	-
VFG044443	2688	100.00	1snp	edge1.0	0.04	8.22	isdH	-
VFG004897	696	93.68	44holes	edge0.0	0.00	4.11	set31	-
VFG017251	696	100.00	-	-	0.00	9.27	capB	-
VFG004886	684	100.00	-	edge2.0	0.00	5.49	set39	-
VFG004813	948	100.00	-	edge2.0	0.00	4.86	hlgC	-
VFG003449	765	100.00	-	-	0.00	8.71	cap5C	-
VFG004735	534	100.00	-	edge2.0	0.00	4.03	nuc	-
VFG004586	3465	98.41	15snp55holes	edge1.0	0.44	124.75	sdrE	-
VFG004655	1830	100.00	-	edge2.0	0.00	10.19	coa	-
VFG044277	1977	92.82	142holes	edge0.0	0.00	7.33	sfaD	-
VFG001321	879	86.01	123holes	edge0.0	0.00	2.34	isdE	-
VFG044251	999	94.89	51holes	edge2.0	0.00	12.07	sirC	-
VFG044258	1737	100.00	-	-	0.00	13.28	sbnE	-
VFG004895	1059	100.00	-	-	0.00	7.99	set32	-
VFG044274	1071	95.61	47holes	edge2.0	0.00	5.98	sfaC	-
VFG001324	324	80.56	63holes	edge2.0	0.00	2.11	isdG	-
VFG019869	324	73.15	2snp87holes	edge0.0	0.84	1.00	flgM	-
VFG001319	684	95.32	32holes	edge2.0	0.00	5.80	isdC	-
VFG004491	498	100.00	-	edge2.0	0.00	6.76	efb	-
VFG004639	2688	85.94	113snp1indel378holes	edge0.0	4.89	24.70	clfA	-
VFG043587	6561	97.71	3snp150holes	-	0.05	8.31	sasC	-
VFG004625	2898	62.42	65snp1089holes	edge2.0	3.59	10.23	fnbA	-
VFG001284	561	83.78	1snp91holes	edge0.0	0.21	4.11	icaR	-
VFG044442	327	100.00	-	edge1.0	0.00	9.05	isdI	-
VFG002418	1527	98.76	19holes	edge0.0	0.00	6.37	vWbp	-
VFG005055	1110	100.00	-	edge2.0	0.00	3.23	cap5I	-
VFG004861	984	100.00	-	edge2.0	0.00	7.45	lukD	-
VFG044273	984	100.00	-	edge2.0	0.00	6.06	htsA	-
VFG044259	1851	100.00	2snp	edge2.0	0.11	11.31	sbnF	-
VFG017229	435	100.00	4snp	edge2.0	0.92	4.36	eap/map	-
VFG002420	2319	94.95	62snp117holes	-	2.82	9.49	adsA	-
VFG004732	687	100.00	-	-	0.00	8.42	nuc	-
VFG004773	2046	99.17	17holes	edge0.0	0.00	7.62	lip	-
