# Supplementary material for: First detection of a plasmid-encoded New-Delhi metallo-beta-lactamase-1 (NDM-1) producing Acinetobacter baumannii using whole genome sequencing, isolated in a clinical setting in Benin
Source: Ann Clin Microbiol Antimicrob. 2021 Jan 6;20:5. doi: 10.1186/s12941-020-00411-w (PMC7789245; doi:10.1186/s12941-020-00411-w)
Supplement: Supplementary file 2 — Additional file 2. Virulence factor database (VFDB) of A.baumannii NDM-1. [file 12941_2020_411_MOESM2_ESM.zip]

Archive with 6 entries (3 files):
- gene_detection-NCBI_AMR/
- gene_detection-NCBI_AMR/gene_detection/
- gene_detection-NCBI_AMR/gene_detection-3159.html
- gene_detection-NCBI_AMR/gene_detection/NCBI_AMR/
- gene_detection-NCBI_AMR/gene_detection/NCBI_AMR/genes-NCBI_AMR-3159.tsv
- gene_detection-NCBI_AMR/log.txt
