# Supplementary material for: First detection of a plasmid-encoded New-Delhi metallo-beta-lactamase-1 (NDM-1) producing Acinetobacter baumannii using whole genome sequencing, isolated in a clinical setting in Benin
Source: Ann Clin Microbiol Antimicrob. 2021 Jan 6;20:5. doi: 10.1186/s12941-020-00411-w (PMC7789245; doi:10.1186/s12941-020-00411-w)
Supplement: Supplementary file 2 — Additional file 2. Virulence factor database (VFDB) of A.baumannii NDM-1. [file 12941_2020_411_MOESM2_ESM.zip › gene_detection-NCBI_AMR/gene_detection/NCBI_AMR/genes-NCBI_AMR-3159.tsv]

Locus	Length	% Covered	Mismatches	Uncertainty	Divergence (%)	Depth	Accession
mph(E)	1085	100.00	-	-	0.00	138.39	-
tet(39)	1388	98.56	3snp20holes	edge0.0	0.22	148.26	-
blaNDM-1	1013	100.00	-	-	0.00	101.37	-
sul2	1016	91.53	2snp86holes	edge0.0	0.21	66.53	-
ble	566	100.00	-	-	0.00	119.86	-
aph(3'')-Ib	1028	90.08	102holes	edge0.0	0.00	83.06	-
blaADC-166	1152	100.00	18snp	-	1.56	42.16	-
aph(6)-Id	1037	100.00	-	-	0.00	98.96	-
msr(E)	1676	100.00	-	-	0.00	167.73	-
blaOXA-58	1043	100.00	-	-	0.00	115.58	-
ant(3'')-IIa	989	100.00	7snp1indel	-	0.71	51.11	-
blaOXA-558	825	100.00	1snp	-	0.12	54.23	-
aac(3)-IId	1061	93.78	66holes	edge0.0	0.00	128.20	-
