# Supplementary material for: First detection of a plasmid-encoded New-Delhi metallo-beta-lactamase-1 (NDM-1) producing Acinetobacter baumannii using whole genome sequencing, isolated in a clinical setting in Benin
Source: Ann Clin Microbiol Antimicrob. 2021 Jan 6;20:5. doi: 10.1186/s12941-020-00411-w (PMC7789245; doi:10.1186/s12941-020-00411-w)
Supplement: Supplementary file 2 — Additional file 2. Virulence factor database (VFDB) of A.baumannii NDM-1. [file 12941_2020_411_MOESM2_ESM.zip › gene_detection-NCBI_AMR/log.txt]

116098 -      logmanager -    INFO - Log manager initialized
116098 -         logging - WARNING - Building DAG of jobs...
116098 -         logging - WARNING - Using shell: /bin/bash
116098 -         logging - WARNING - Provided cores: 4
116098 -         logging - WARNING - Rules claiming more threads will be scaled down.
116098 -         logging - WARNING - Job counts:
	count	jobs
	1	Gene_detection_db_manager
	1	Gene_detection_get_hits
	1	Gene_detection_report
	1	Gene_detection_srst2
	1	Gene_detection_srst2_hit_extraction
	5
116098 -         logging -    INFO - 
116098 -         logging -    INFO - [Fri Dec 13 14:03:35 2019]
116098 -         logging -    INFO - rule Gene_detection_db_manager:
    output: /scratch/bebog/wgs_liege/working/3159/gene_detection/NCBI_AMR/gene_detection/db/db_manager/fasta.io, /scratch/bebog/wgs_liege/working/3159/gene_detection/NCBI_AMR/gene_detection/db/db_manager/fasta-clust.io, /scratch/bebog/wgs_liege/working/3159/gene_detection/NCBI_AMR/gene_detection/db/db_manager/informs.io
    jobid: 2
    wildcards: db=db
116098 -         logging -    INFO - 
116106 -      logmanager -    INFO - Log manager initialized
116106 -         logging - WARNING - Job counts:
	count	jobs
	1	Gene_detection_db_manager
	1
116106 -            tool -   DEBUG - Initializing tool: Gene Detection: DB Manager 0.1
116106 -            tool -   DEBUG - Retrieving tool service. Source = yaml
116106 -            step -    INFO - Default parameters loaded: /
116106 -            tool -    INFO - Running tool Gene Detection: DB Manager 0.1
116106 -            tool -    INFO - Working directory: /scratch/bebog/wgs_liege/working/3159/gene_detection/NCBI_AMR/gene_detection/db
116106 -            tool -    INFO - Tool parameters: /
116106 -            step -    INFO - Step output: [('FASTA', [ToolIOFile("/db/gene_detection/NCBI_AMR/ncbi_amr.fasta", 5.6 MB)]), ('FASTA_clustered', [ToolIOFile("/db/gene_detection/NCBI_AMR/ncbi_amr-clustered_80.fasta", 5.1 MB)])]
116106 -            step -    INFO - Step informs: [('_name', 'Gene Detection: DB Manager 0.1'), ('_version', '0.1'), ('clustering_cutoff', 0.8), ('last_updated', '23-11-2018'), ('name', 'NCBI_AMR'), ('title', 'NCBI AMR genes'), ('mapping', Mapping(4730 items))]
116106 -  snakemakeutils -    INFO - Dumping tool outputs
116098 -         logging -    INFO - [Fri Dec 13 14:03:36 2019]
116098 -         logging -    INFO - Finished job 2.
116098 -         logging -    INFO - 1 of 5 steps (20%) done
116098 -         logging -    INFO - 
116098 -         logging -    INFO - [Fri Dec 13 14:03:36 2019]
116098 -         logging -    INFO - rule Gene_detection_srst2:
    input: /scratch/bebog/wgs_liege/working/3159/gene_detection/NCBI_AMR/gene_detection/input/fastq-pe.io, /scratch/bebog/wgs_liege/working/3159/gene_detection/NCBI_AMR/gene_detection/db/db_manager/fasta-clust.io
    output: /scratch/bebog/wgs_liege/working/3159/gene_detection/NCBI_AMR/gene_detection/db/srst2/tsv-srst2.io, /scratch/bebog/wgs_liege/working/3159/gene_detection/NCBI_AMR/gene_detection/db/srst2/informs.io
    jobid: 4
    wildcards: db=db
    threads: 4
116098 -         logging -    INFO - 
116120 -      logmanager -    INFO - Log manager initialized
116120 -         logging - WARNING - Job counts:
	count	jobs
	1	Gene_detection_srst2
	1
116120 -            tool -   DEBUG - Initializing tool: SRST2_Gene 0.2.0
116120 -            tool -   DEBUG - Retrieving tool service. Source = yaml
116120 -  snakemakeutils -   DEBUG - Loading object from file '/scratch/bebog/wgs_liege/working/3159/gene_detection/NCBI_AMR/gene_detection/input/fastq-pe.io'
116120 -  snakemakeutils -   DEBUG - '[ToolIOFile("/scratch/bebog/wgs_liege/out/3159/trimming/3159_trimmed_1P.fastq", 416.6 MB), ToolIOFile("/scratch/bebog/wgs_liege/out/3159/trimming/3159_trimmed_2P.fastq", 403.3 MB)]' loaded
116120 -  snakemakeutils -   DEBUG - Adding pickled input with key 'FASTA' from file '/scratch/bebog/wgs_liege/working/3159/gene_detection/NCBI_AMR/gene_detection/db/db_manager/fasta-clust.io' to tool 'SRST2_Gene 0.2.0'
116120 -  snakemakeutils -   DEBUG - Loading object from file '/scratch/bebog/wgs_liege/working/3159/gene_detection/NCBI_AMR/gene_detection/db/db_manager/fasta-clust.io'
116120 -  snakemakeutils -   DEBUG - '[ToolIOFile("/db/gene_detection/NCBI_AMR/ncbi_amr-clustered_80.fasta", 5.1 MB)]' loaded
116120 -            tool -    INFO - Parameter 'threads' value '8' changed to '4'
116120 -            tool -    INFO - Parameter 'forward_designator' added, value: 1P
116120 -            tool -    INFO - Parameter 'reverse_designator' added, value: 2P
116120 -            step -    INFO - Default parameters loaded: forward_designator: '1P', output_filename: 'srst2_out', report_consensus: 'None', reverse_designator: '2P', threads: '4'
116120 -            tool -    INFO - Running tool SRST2_Gene 0.2.0
116120 -            tool -    INFO - Working directory: /scratch/bebog/wgs_liege/working/3159/gene_detection/NCBI_AMR/gene_detection/db/srst2
116120 -            tool -    INFO - Tool parameters: forward_designator: '1P', output_filename: 'srst2_out', report_consensus: 'None', reverse_designator: '2P', threads: '4'
116120 -       srst2gene -    INFO - No MLST definitions found. Only performing allele detection.
116120 -         command -    INFO - Executing command: module load samtools/0.1.18 srst2/0.2.0 bowtie2/2.2.4; srst2 --input_pe /scratch/bebog/wgs_liege/out/3159/trimming/3159_trimmed_1P.fastq /scratch/bebog/wgs_liege/out/3159/trimming/3159_trimmed_2P.fastq --gene_db /db/gene_detection/NCBI_AMR/ncbi_amr-clustered_80.fasta --output srst2_out --report_all_consensus --threads 4 --reverse 1P --forward 2P
116120 -         command -   DEBUG - stdout: 
116120 -         command -   DEBUG - stderr: 12/13/2019 14:03:37 program started
12/13/2019 14:03:37 command line: /usr/local/bin/lmod/srst2/0.2.0/venv/bin/srst2 --input_pe /scratch/bebog/wgs_liege/out/3159/trimming/3159_trimmed_1P.fastq /scratch/bebog/wgs_liege/out/3159/trimming/3159_trimmed_2P.fastq --gene_db /db/gene_detection/NCBI_AMR/ncbi_amr-clustered_80.fasta --output srst2_out --report_all_consensus --threads 4 --reverse 1P --forward 2P
12/13/2019 14:03:37 Total paired readsets found:1
12/13/2019 14:03:37 Index for /db/gene_detection/NCBI_AMR/ncbi_amr-clustered_80.fasta is already built...
12/13/2019 14:03:37 Processing database /db/gene_detection/NCBI_AMR/ncbi_amr-clustered_80.fasta
12/13/2019 14:03:37 Processing sample 3159_trimmed_
12/13/2019 14:03:37 Starting mapping with bowtie2
12/13/2019 14:03:38 Output prefix set to: srst2_out__3159_trimmed_.ncbi_amr-clustered_80
12/13/2019 14:03:38 Aligning reads to index /db/gene_detection/NCBI_AMR/ncbi_amr-clustered_80.fasta using bowtie2...
12/13/2019 14:03:38 Running: bowtie2 -1 /scratch/bebog/wgs_liege/out/3159/trimming/3159_trimmed_2P.fastq -2 /scratch/bebog/wgs_liege/out/3159/trimming/3159_trimmed_1P.fastq -S srst2_out__3159_trimmed_.ncbi_amr-clustered_80.sam -q --very-sensitive-local --no-unal -a -x /db/gene_detection/NCBI_AMR/ncbi_amr-clustered_80.fasta --threads 4
820510 reads; of these:
  820510 (100.00%) were paired; of these:
    815168 (99.35%) aligned concordantly 0 times
    1650 (0.20%) aligned concordantly exactly 1 time
    3692 (0.45%) aligned concordantly >1 times
    ----
    815168 pairs aligned concordantly 0 times; of these:
      115 (0.01%) aligned discordantly 1 time
    ----
    815053 pairs aligned 0 times concordantly or discordantly; of these:
      1630106 mates make up the pairs; of these:
        1627542 (99.84%) aligned 0 times
        776 (0.05%) aligned exactly 1 time
        1788 (0.11%) aligned >1 times
0.82% overall alignment rate
12/13/2019 14:06:04 Processing Bowtie2 output with SAMtools...
12/13/2019 14:06:04 Generate and sort BAM file...
12/13/2019 14:06:04 Running: samtools view -b -o srst2_out__3159_trimmed_.ncbi_amr-clustered_80.unsorted.bam -q 1 -S srst2_out__3159_trimmed_.ncbi_amr-clustered_80.sam.mod
[samopen] SAM header is present: 4730 sequences.
12/13/2019 14:06:07 Running: samtools sort srst2_out__3159_trimmed_.ncbi_amr-clustered_80.unsorted.bam srst2_out__3159_trimmed_.ncbi_amr-clustered_80.sorted
12/13/2019 14:06:11 Deleting sam and bam files that are not longer needed...
12/13/2019 14:06:11 Deleting srst2_out__3159_trimmed_.ncbi_amr-clustered_80.sam
12/13/2019 14:06:11 Deleting srst2_out__3159_trimmed_.ncbi_amr-clustered_80.sam.mod
12/13/2019 14:06:11 Deleting srst2_out__3159_trimmed_.ncbi_amr-clustered_80.unsorted.bam
12/13/2019 14:06:11 Generate pileup...
12/13/2019 14:06:11 Running: samtools mpileup -L 1000 -f /db/gene_detection/NCBI_AMR/ncbi_amr-clustered_80.fasta -Q 20 -q 1 -B srst2_out__3159_trimmed_.ncbi_amr-clustered_80.sorted.bam
[mpileup] 1 samples in 1 input files
<mpileup> Set max per-file depth to 8000
12/13/2019 14:06:12  Processing SAMtools pileup...
12/13/2019 14:06:26  Scoring alleles...
/usr/local/bin/lmod/srst2/0.2.0/venv/local/lib/python2.7/site-packages/scipy/stats/_discrete_distns.py:60: RuntimeWarning: floating point number truncated to an integer
  vals = special.bdtr(k, n, p)
12/13/2019 14:06:51 Printing verbose gene detection results to srst2_out__fullgenes__ncbi_amr-clustered_80__results.txt
12/13/2019 14:06:51  13 genes identified in 3159_trimmed_
12/13/2019 14:06:51  Finished processing for read set 3159_trimmed_ ...
12/13/2019 14:06:51 Tabulating results for database /db/gene_detection/NCBI_AMR/ncbi_amr-clustered_80.fasta ...
12/13/2019 14:06:51 Finished processing for database /db/gene_detection/NCBI_AMR/ncbi_amr-clustered_80.fasta ...
12/13/2019 14:06:51 Gene detection output printed to srst2_out__genes__ncbi_amr-clustered_80__results.txt
12/13/2019 14:06:51 SRST2 has finished.

116120 -            step -    INFO - Step output: [('PILEUP', [ToolIOFile("/scratch/bebog/wgs_liege/working/3159/gene_detection/NCBI_AMR/gene_detection/db/srst2/srst2_out__3159_trimmed_.ncbi_amr-clustered_80.pileup", 73.1 MB)]), ('TSV', [ToolIOFile("/scratch/bebog/wgs_liege/working/3159/gene_detection/NCBI_AMR/gene_detection/db/srst2/srst2_out__fullgenes__ncbi_amr-clustered_80__results.txt", 1.5 kB)]), ('FASTA', [ToolIOFile("/scratch/bebog/wgs_liege/working/3159/gene_detection/NCBI_AMR/gene_detection/db/srst2/srst2_out.new_consensus_alleles.fasta", 3.1 kB)]), ('BAM', [ToolIOFile("/scratch/bebog/wgs_liege/working/3159/gene_detection/NCBI_AMR/gene_detection/db/srst2/srst2_out__3159_trimmed_.ncbi_amr-clustered_80.sorted.bam", 15.1 MB)])]
116120 -            step -    INFO - Step informs: [('_name', 'SRST2_Gene 0.2.0'), ('_version', '0.2.0'), ('_command', 'module load samtools/0.1.18 srst2/0.2.0 bowtie2/2.2.4; srst2 --input_pe /scratch/bebog/wgs_liege/out/3159/trimming/3159_trimmed_1P.fastq /scratch/bebog/wgs_liege/out/3159/trimming/3159_trimmed_2P.fastq --gene_db /db/gene_detection/NCBI_AMR/ncbi_amr-clustered_80.fasta --output srst2_out --report_all_consensus --threads 4 --reverse 1P --forward 2P')]
116120 -  snakemakeutils -   DEBUG - Dumping object '{'_name': 'SRST2_Gene 0.2.0', '_version': '0.2.0', '_command': 'module load samtools/0.1.18 srst2/0.2.0 bowtie2/2.2.4; srst2 --input_pe /scratch/bebog/wgs_liege/out/3159/trimming/3159_trimmed_1P.fastq /scratch/bebog/wgs_liege/out/3159/trimming/3159_trimmed_2P.fastq --gene_db /db/gene_detection/NCBI_AMR/ncbi_amr-clustered_80.fasta --output srst2_out --report_all_consensus --threads 4 --reverse 1P --forward 2P'}' in file '/scratch/bebog/wgs_liege/working/3159/gene_detection/NCBI_AMR/gene_detection/db/srst2/informs.io'
116120 -  snakemakeutils -   DEBUG - Dumping output with key 'TSV' from tool 'SRST2_Gene 0.2.0' to Camel IO pickle '/scratch/bebog/wgs_liege/working/3159/gene_detection/NCBI_AMR/gene_detection/db/srst2/tsv-srst2.io'
116120 -  snakemakeutils -   DEBUG - Dumping object '[ToolIOFile("/scratch/bebog/wgs_liege/working/3159/gene_detection/NCBI_AMR/gene_detection/db/srst2/srst2_out__fullgenes__ncbi_amr-clustered_80__results.txt", 1.5 kB)]' in file '/scratch/bebog/wgs_liege/working/3159/gene_detection/NCBI_AMR/gene_detection/db/srst2/tsv-srst2.io'
116098 -         logging -    INFO - [Fri Dec 13 14:06:52 2019]
116098 -         logging -    INFO - Finished job 4.
116098 -         logging -    INFO - 2 of 5 steps (40%) done
116098 -         logging -    INFO - 
116098 -         logging -    INFO - [Fri Dec 13 14:06:52 2019]
116098 -         logging -    INFO - rule Gene_detection_srst2_hit_extraction:
    input: /scratch/bebog/wgs_liege/working/3159/gene_detection/NCBI_AMR/gene_detection/db/srst2/tsv-srst2.io, /scratch/bebog/wgs_liege/working/3159/gene_detection/NCBI_AMR/gene_detection/db/db_manager/informs.io
    output: /scratch/bebog/wgs_liege/working/3159/gene_detection/NCBI_AMR/gene_detection/db/srst2/hits.io, /scratch/bebog/wgs_liege/working/3159/gene_detection/NCBI_AMR/gene_detection/db/srst2/tsv.io
    jobid: 3
    wildcards: db=db
116098 -         logging -    INFO - 
118888 -      logmanager -    INFO - Log manager initialized
118888 -         logging - WARNING - Job counts:
	count	jobs
	1	Gene_detection_srst2_hit_extraction
	1
118888 -            tool -   DEBUG - Initializing tool: Gene Detection: SRST2 Hit Extractor 0.1
118888 -            tool -   DEBUG - Retrieving tool service. Source = yaml
118888 -  snakemakeutils -    INFO - Adding pickled inputs from snakemake input
118888 -  snakemakeutils -   DEBUG - Adding input 'TSV'
118888 -  snakemakeutils -   DEBUG - Input '[ToolIOFile("/scratch/bebog/wgs_liege/working/3159/gene_detection/NCBI_AMR/gene_detection/db/srst2/srst2_out__fullgenes__ncbi_amr-clustered_80__results.txt", 1.5 kB)]' added
118888 -  snakemakeutils -   DEBUG - Adding input 'INFORMS_db'
118888 -  snakemakeutils -   DEBUG - Informs '{'_name': 'Gene Detection: DB Manager 0.1', '_version': '0.1', 'clustering_cutoff': 0.8, 'last_updated': '23-11-2018', 'name': 'NCBI_AMR', 'title': 'NCBI AMR genes', 'mapping': Mapping(4730 items)}' added
118888 -            tool -    INFO - Parameter 'output_filename' value 'hits-srst2.tsv' changed to '/scratch/bebog/wgs_liege/working/3159/gene_detection/NCBI_AMR/gene_detection/db/srst2/hits-3159-db.tsv'
118888 -            step -    INFO - Default parameters loaded: output_filename: '/scratch/bebog/wgs_liege/working/3159/gene_detection/NCBI_AMR/gene_detection/db/srst2/hits-3159-db.tsv'
118888 -            tool -    INFO - Running tool Gene Detection: SRST2 Hit Extractor 0.1
118888 -            tool -    INFO - Working directory: /scratch/bebog/wgs_liege/working/3159/gene_detection/NCBI_AMR/gene_detection/db/srst2
118888 -            tool -    INFO - Tool parameters: output_filename: '/scratch/bebog/wgs_liege/working/3159/gene_detection/NCBI_AMR/gene_detection/db/srst2/hits-3159-db.tsv'
118888 - srst2hitextractor -    INFO - 13 hits parsed
118888 - genedetectionutils -    INFO - Exporting 13 hits to: /scratch/bebog/wgs_liege/working/3159/gene_detection/NCBI_AMR/gene_detection/db/srst2/hits-3159-db.tsv
118888 -            step -    INFO - Step output: [('TSV', [ToolIOFile("/scratch/bebog/wgs_liege/working/3159/gene_detection/NCBI_AMR/gene_detection/db/srst2/hits-3159-db.tsv", 645 Bytes)]), ('VAL_Hits', [ToolIOValue(<camel.app.components.genedetection.genedetectionsrst2hit.GeneDetectionSRST2Hit object at 0x7f31a16de450>), ToolIOValue(<camel.app.components.genedetection.genedetectionsrst2hit.GeneDetectionSRST2Hit object at 0x7f31a16de250>), ToolIOValue(<camel.app.components.genedetection.genedetectionsrst2hit.GeneDetectionSRST2Hit object at 0x7f31a16dcd10>), ToolIOValue(<camel.app.components.genedetection.genedetectionsrst2hit.GeneDetectionSRST2Hit object at 0x7f31a16dcf50>), ToolIOValue(<camel.app.components.genedetection.genedetectionsrst2hit.GeneDetectionSRST2Hit object at 0x7f31a16dcd50>), ToolIOValue(<camel.app.components.genedetection.genedetectionsrst2hit.GeneDetectionSRST2Hit object at 0x7f31a16dcc90>), ToolIOValue(<camel.app.components.genedetection.genedetectionsrst2hit.GeneDetectionSRST2Hit object at 0x7f31a16de2d0>), ToolIOValue(<camel.app.components.genedetection.genedetectionsrst2hit.GeneDetectionSRST2Hit object at 0x7f31a16dccd0>), ToolIOValue(<camel.app.components.genedetection.genedetectionsrst2hit.GeneDetectionSRST2Hit object at 0x7f31a16dce90>), ToolIOValue(<camel.app.components.genedetection.genedetectionsrst2hit.GeneDetectionSRST2Hit object at 0x7f31a16dced0>), ToolIOValue(<camel.app.components.genedetection.genedetectionsrst2hit.GeneDetectionSRST2Hit object at 0x7f31a16de350>), ToolIOValue(<camel.app.components.genedetection.genedetectionsrst2hit.GeneDetectionSRST2Hit object at 0x7f31a16dcfd0>), ToolIOValue(<camel.app.components.genedetection.genedetectionsrst2hit.GeneDetectionSRST2Hit object at 0x7f31a16dce50>)])]
118888 -            step -    INFO - Step informs: [('_name', 'Gene Detection: SRST2 Hit Extractor 0.1'), ('_version', '0.1')]
118888 -  snakemakeutils -    INFO - Dumping tool outputs
116098 -         logging -    INFO - [Fri Dec 13 14:06:52 2019]
116098 -         logging -    INFO - Finished job 3.
116098 -         logging -    INFO - 3 of 5 steps (60%) done
116098 -         logging -    INFO - 
116098 -         logging -    INFO - [Fri Dec 13 14:06:52 2019]
116098 -         logging -    INFO - rule Gene_detection_get_hits:
    input: /scratch/bebog/wgs_liege/working/3159/gene_detection/NCBI_AMR/gene_detection/db/db_manager/informs.io, /scratch/bebog/wgs_liege/working/3159/gene_detection/NCBI_AMR/gene_detection/db/srst2/hits.io, /scratch/bebog/wgs_liege/working/3159/gene_detection/NCBI_AMR/gene_detection/db/srst2/tsv.io, /scratch/bebog/wgs_liege/working/3159/gene_detection/NCBI_AMR/gene_detection/db/srst2/informs.io
    output: /scratch/bebog/wgs_liege/working/3159/gene_detection/NCBI_AMR/gene_detection/db/hit_selection/selected-hits.io, /scratch/bebog/wgs_liege/working/3159/gene_detection/NCBI_AMR/gene_detection/db/hit_selection/selected-tsv.io, /scratch/bebog/wgs_liege/working/3159/gene_detection/NCBI_AMR/gene_detection/db/hit_selection/informs.io
    jobid: 1
    wildcards: db=db
116098 -         logging -    INFO - 
118894 -      logmanager -    INFO - Log manager initialized
118894 -         logging - WARNING - Job counts:
	count	jobs
	1	Gene_detection_get_hits
	1
118894 -  snakemakeutils -   DEBUG - Loading object from file '/scratch/bebog/wgs_liege/working/3159/gene_detection/NCBI_AMR/gene_detection/db/srst2/informs.io'
118894 -  snakemakeutils -   DEBUG - '{'_name': 'SRST2_Gene 0.2.0', '_version': '0.2.0', '_command': 'module load samtools/0.1.18 srst2/0.2.0 bowtie2/2.2.4; srst2 --input_pe /scratch/bebog/wgs_liege/out/3159/trimming/3159_trimmed_1P.fastq /scratch/bebog/wgs_liege/out/3159/trimming/3159_trimmed_2P.fastq --gene_db /db/gene_detection/NCBI_AMR/ncbi_amr-clustered_80.fasta --output srst2_out --report_all_consensus --threads 4 --reverse 1P --forward 2P'}' loaded
118894 -  snakemakeutils -   DEBUG - Loading object from file '/scratch/bebog/wgs_liege/working/3159/gene_detection/NCBI_AMR/gene_detection/db/db_manager/informs.io'
118894 -  snakemakeutils -   DEBUG - '{'_name': 'Gene Detection: DB Manager 0.1', '_version': '0.1', 'clustering_cutoff': 0.8, 'last_updated': '23-11-2018', 'name': 'NCBI_AMR', 'title': 'NCBI AMR genes', 'mapping': Mapping(4730 items)}' loaded
118894 -  snakemakeutils -   DEBUG - Dumping object '{'_name': 'SRST2_Gene 0.2.0', '_version': '0.2.0', '_command': 'module load samtools/0.1.18 srst2/0.2.0 bowtie2/2.2.4; srst2 --input_pe /scratch/bebog/wgs_liege/out/3159/trimming/3159_trimmed_1P.fastq /scratch/bebog/wgs_liege/out/3159/trimming/3159_trimmed_2P.fastq --gene_db /db/gene_detection/NCBI_AMR/ncbi_amr-clustered_80.fasta --output srst2_out --report_all_consensus --threads 4 --reverse 1P --forward 2P', '_tag': 'NCBI AMR genes'}' in file '/scratch/bebog/wgs_liege/working/3159/gene_detection/NCBI_AMR/gene_detection/db/hit_selection/informs.io'
116098 -         logging -    INFO - [Fri Dec 13 14:06:53 2019]
116098 -         logging -    INFO - Finished job 1.
116098 -         logging -    INFO - 4 of 5 steps (80%) done
116098 -         logging -    INFO - 
116098 -         logging -    INFO - [Fri Dec 13 14:06:53 2019]
116098 -         logging -    INFO - rule Gene_detection_report:
    input: /scratch/bebog/wgs_liege/working/3159/gene_detection/NCBI_AMR/gene_detection/db/hit_selection/selected-hits.io, /scratch/bebog/wgs_liege/working/3159/gene_detection/NCBI_AMR/gene_detection/db/db_manager/informs.io, /scratch/bebog/wgs_liege/working/3159/gene_detection/NCBI_AMR/gene_detection/db/hit_selection/selected-tsv.io
    output: /scratch/bebog/wgs_liege/working/3159/gene_detection/NCBI_AMR/gene_detection/db/report/html.io
    jobid: 0
    wildcards: db=db
116098 -         logging -    INFO - 
118900 -      logmanager -    INFO - Log manager initialized
118900 -         logging - WARNING - Job counts:
	count	jobs
	1	Gene_detection_report
	1
118900 -            tool -   DEBUG - Initializing tool: Gene Detection: Report 0.1
118900 -            tool -   DEBUG - Retrieving tool service. Source = yaml
118900 -  snakemakeutils -    INFO - Adding pickled inputs from snakemake input
118900 -  snakemakeutils -   DEBUG - Adding input 'VAL_Hits'
118900 -  snakemakeutils -   DEBUG - Input '[ToolIOValue(<camel.app.components.genedetection.genedetectionsrst2hit.GeneDetectionSRST2Hit object at 0x7f19fc33e3d0>), ToolIOValue(<camel.app.components.genedetection.genedetectionsrst2hit.GeneDetectionSRST2Hit object at 0x7f19fc33ed10>), ToolIOValue(<camel.app.components.genedetection.genedetectionsrst2hit.GeneDetectionSRST2Hit object at 0x7f19fc33efd0>), ToolIOValue(<camel.app.components.genedetection.genedetectionsrst2hit.GeneDetectionSRST2Hit object at 0x7f19fcbb5d10>), ToolIOValue(<camel.app.components.genedetection.genedetectionsrst2hit.GeneDetectionSRST2Hit object at 0x7f19fcbb5e50>), ToolIOValue(<camel.app.components.genedetection.genedetectionsrst2hit.GeneDetectionSRST2Hit object at 0x7f19fcbb5ed0>), ToolIOValue(<camel.app.components.genedetection.genedetectionsrst2hit.GeneDetectionSRST2Hit object at 0x7f19fcbb5d50>), ToolIOValue(<camel.app.components.genedetection.genedetectionsrst2hit.GeneDetectionSRST2Hit object at 0x7f19fc343190>), ToolIOValue(<camel.app.components.genedetection.genedetectionsrst2hit.GeneDetectionSRST2Hit object at 0x7f19fc3432d0>), ToolIOValue(<camel.app.components.genedetection.genedetectionsrst2hit.GeneDetectionSRST2Hit object at 0x7f19fc343390>), ToolIOValue(<camel.app.components.genedetection.genedetectionsrst2hit.GeneDetectionSRST2Hit object at 0x7f19fc343110>), ToolIOValue(<camel.app.components.genedetection.genedetectionsrst2hit.GeneDetectionSRST2Hit object at 0x7f19fc343410>), ToolIOValue(<camel.app.components.genedetection.genedetectionsrst2hit.GeneDetectionSRST2Hit object at 0x7f19fc343510>)]' added
118900 -  snakemakeutils -   DEBUG - Adding input 'INFORMS_db_info'
118900 -  snakemakeutils -   DEBUG - Informs '{'_name': 'Gene Detection: DB Manager 0.1', '_version': '0.1', 'clustering_cutoff': 0.8, 'last_updated': '23-11-2018', 'name': 'NCBI_AMR', 'title': 'NCBI AMR genes', 'mapping': Mapping(4730 items)}' added
118900 -  snakemakeutils -   DEBUG - Adding input 'TSV'
118900 -  snakemakeutils -   DEBUG - Input '[ToolIOFile("/scratch/bebog/wgs_liege/working/3159/gene_detection/NCBI_AMR/gene_detection/db/srst2/hits-3159-db.tsv", 645 Bytes)]' added
118900 -            step -    INFO - Default parameters loaded: /
118900 -            tool -    INFO - Running tool Gene Detection: Report 0.1
118900 -            tool -    INFO - Working directory: /scratch/bebog/wgs_liege/working/3159/gene_detection/NCBI_AMR/gene_detection/db/report
118900 -            tool -    INFO - Tool parameters: /
118900 - htmlreportsection -    INFO - Adding file to report section: gene_detection/NCBI_AMR/genes-NCBI_AMR-3159.tsv
118900 -            step -    INFO - Step output: [('VAL_HTML', [ToolIOValue(HtmlReportSection(title='NCBI AMR genes'))])]
118900 -            step -    INFO - Step informs: [('_name', 'Gene Detection: Report 0.1'), ('_version', '0.1')]
118900 -  snakemakeutils -    INFO - Dumping tool outputs
116098 -         logging -    INFO - [Fri Dec 13 14:06:54 2019]
116098 -         logging -    INFO - Finished job 0.
116098 -         logging -    INFO - 5 of 5 steps (100%) done
116098 -         logging - WARNING - Complete log: /scratch/bebog/wgs_liege/working/3159/gene_detection/NCBI_AMR/.snakemake/log/2019-12-13T140334.663038.snakemake.log
